# Supplementary material for: AgNPs Argovit™ Modulates Cyclophosphamide-Induced Genotoxicity on Peripheral Blood Erythrocytes In Vivo
Source: Nanomaterials (Basel). 2021 Aug 18;11(8):2096. doi: 10.3390/nano11082096 (PMC8399516; doi:10.3390/nano11082096)
Supplement: Supplementary file 1 [file nanomaterials-11-02096-s001.zip]

Archive with 1 entries (1 files):
- nanomaterials-1314245-supplementary.pdf
